# Supplementary material for: Phylogenetics Study to Compare Chloroplast Genomes in Four Magnoliaceae Species
Source: Curr Issues Mol Biol. 2023 Nov 16;45(11):9234–51. doi: 10.3390/cimb45110578 (PMC10670740; doi:10.3390/cimb45110578)
Supplement: Supplementary file 1 [file cimb-45-00578-s001.zip]

Archive with 1 entries (1 files):
- cimb-2683688-supplementary.pdf
